# Supplementary material for: Targeted Enrichment and Characterization of Diester Diterpenoid Alkaloids in Aconitum Herbs Using Gas–Liquid Microextraction Coupled with High-Resolution Mass Spectrometry
Source: Molecules. 2025 Oct 9;30(19):4029. doi: 10.3390/molecules30194029 (PMC12525639; doi:10.3390/molecules30194029)
Supplement: Supplementary file 1 [file molecules-30-04029-s001.zip]

Archive with 1 entries (1 files):
- molecules-3878225-supplementary.pdf
